# Supplementary material for: Monitoring Cyanobacterial Blooms during the COVID-19 Pandemic in Campania, Italy: The Case of Lake Avernus
Source: Toxins (Basel). 2021 Jul 8;13(7):471. doi: 10.3390/toxins13070471 (PMC8310267; doi:10.3390/toxins13070471)
Supplement: Supplementary file 1 [file toxins-13-00471-s001.zip]

Archive with 1 entries (1 files):
- toxins-1264444-supplementary.pdf
